# Supplementary material for: NMR-Based Metabolomic Analysis of Biotic Stress Responses in the Traditional Korean Landrace Red Pepper (Capsicum annuum var. annuum, cv. Subicho)
Source: Int J Mol Sci. 2024 Sep 13;25(18):9903. doi: 10.3390/ijms25189903 (PMC11432352; doi:10.3390/ijms25189903)
Supplement: Supplementary file 1 [file ijms-25-09903-s001.zip]

Archive with 1 entries (1 files):
- ijms-3179693-supplementary.pdf
